# Supplementary material for: Factors Associated with the Decision to Decline Chemotherapy in Metastatic Non-Small Cell Lung Cancer
Source: Cancers (Basel). 2023 Mar 9;15(6):1686. doi: 10.3390/cancers15061686 (PMC10046757; doi:10.3390/cancers15061686)
Supplement: Supplementary file 1 [file cancers-15-01686-s001.zip]

Archive with 1 entries (1 files):
- cancers-2225685-supplementary.pdf
